# Supplementary material for: THBS1-Mediated Degradation of Collagen via the PI3K/AKT Pathway Facilitates the Metastasis and Poor Prognosis of OSCC
Source: Int J Mol Sci. 2023 Aug 28;24(17):13312. doi: 10.3390/ijms241713312 (PMC10488045; doi:10.3390/ijms241713312)
Supplement: Supplementary file 1 [file ijms-24-13312-s001.zip]

Archive with 1 entries (1 files):
- ijms-2531076-supplementary.pdf
